# Supplementary material for: Skeletal maturity and oxygen uptake in youth soccer controlling for concurrent size descriptors
Source: PLoS One. 2018 Oct 18;13(10):e0205976. doi: 10.1371/journal.pone.0205976 (PMC6193706; doi:10.1371/journal.pone.0205976)
Supplement: S1 File — (XLSX) [file pone.0205976.s001.xlsx]

## Sheet: Sheet1
NORD	CA_ y	Training_years	Body_mass_kg	Stature_cm	Fat_Mass_%	FELS_SA_years	FELS_SA_se	FELS_SA_minus_CA	Velocity_Ventilatory Threshold 1_km.h-1	VO2_Ventilatory Threshold 1_L.min	VCO2_Ventilatory Threshold 1_L.min	RER_Ventilatory Threshold 1	%VO2peak_Ventilatory Threshold 1	HR_Ventilatory Threshold 1_bpm	Velocity_Ventilatory Threshold 2_km.h-1	VO2_Ventilatory Threshold 2_L.min	VCO2_Ventilatory Threshold 2_L.min	RER_Ventilatory Threshold 2	%VO2peak_Ventilatory Threshold 2_%	HR_Ventilatory Threshold 2_bpm	Peak Velocity_Treadmill Test_km.h-1	Respiratory Exchange Ratio	HRpeak_Treadmill Test_bpm	VO2peak_L.min
101	13.7604	3.91	39.4	158.45	7.57825	13.29	0.35	-0.470438	8.55	1.78543	1.47672	0.827096	70.2917	139	11.55	2.34744	2.09946	0.894362	92.4182	173	14.4	1.04	198	2.54002
102	15.2416	4.98	62.8	176.6	10.7755	16.76	0.33	1.51838	10.2	2.52736	2.11434	0.836581	64.732	155	14.4	3.75489	3.61376	0.962415	96.1723	178	16.2	1.17	192	3.90434
103	15.1266	3.51	64.1	170	14.426	16.77	0.33	1.64337	10.35	2.75949	2.32779	0.843555	73.2865	151	13.8	3.4556	3.36202	0.972917	91.7738	180	16.8	1.15	196	3.76535
104	14.2122	2.61	52.9	164.1	10.7755	14.92	0.31	0.707817	9.9	2.75693	2.40005	0.870552	82.4581	170	13.2	3.183	3.179	0.998743	95.2016	194	15.6	1.15	207	3.34343
105	14.7077	3.68	76.6	179.9	11.829	17.21	0.37	2.50227	10.5	2.76004	2.50848	0.908855	66.6691	132	14.4	3.62392	3.84939	1.06222	87.5362	158	16.8	1.16	172	4.13991
106	15.2389	5.64	57.4	165.5	11.927	16.82	0.35	1.58112	12.9	2.88548	2.55283	0.884714	84.0723	161	15.3	3.25139	3.33171	1.0247	94.7335	177	17.4	1.18	191	3.43215
107	12.3587	2.52	41	153.3	8.007	14.25	0.29	1.89134	11.1	2.30319	1.9228	0.834845	91.6887	168	13.7	2.45182	2.40668	0.981586	97.6057	184	16.2	1.17	196	2.51197
108	14.6475	4.9	72.1	182.6	16.7045	17.17	0.38	2.5225	12.6	3.037	2.11025	0.694848	66.0982	135	15.9	4.02325	3.46766	0.861905	87.5633	169	17.4	1.05	190	4.59468
109	13.4757	4.55	46.6	158.8	9.673	14.87	0.29	1.3943	10.2	2.49013	2.20883	0.887034	88.719	173	12.6	2.64545	2.67511	1.01121	94.2527	190	15.8	1.19	207	2.80676
110	15.4114	5.87	63.5	178.9	14.4995	15.3	0.3	-0.111362	11.6	3.15254	2.66785	0.846255	78.4722	151	14.7	3.64619	3.40381	0.933525	90.7599	165	17.4	1.09	176	4.0174
111	14.4668	4.55	55.2	165.1	9.0605	16.58	0.34	2.1132	11.3	2.43655	2.20979	0.906931	83.2427	166	13.8	2.7867	2.95654	1.06095	95.2051	187	16.2	1.16	200	2.92705
112	14.1629	3.71	61.6	172.4	14.4015	15.83	0.28	1.6671	10.2	2.83766	2.46171	0.867512	65.0316	159	14.1	3.51109	3.56564	1.01554	80.4646	185	18.2	1.24	207	4.36352
113	15.1595	3.34	73.7	175	15.3325	16.82	0.35	1.66052	11.7	3.10227	2.63058	0.847952	70.0889	141	14.1	3.96362	3.9404	0.994142	89.5491	177	16.8	1.14	178	4.4262
114	14.8227	5.72	66.4	177.2	14.5485	16.66	0.36	1.83728	10.8	2.86135	2.59072	0.90542	73.4512	161	15	3.51572	3.56238	1.01327	90.249	196	18	1.19	216	3.89558
115	15.1211	4.98	64.8	173.8	14.083	15.12	0.35	-0.0011499	14	3.67366	3.16507	0.861557	85.4164	183	15.6	4.02013	3.83038	0.952801	93.4722	195	18	1.07	208	4.30088
116	13.5003	5.63	54.8	168.8	11.5105	15.6	0.27	2.09966	11	2.63302	2.44088	0.927024	79.8324	160	14.1	3.12335	3.35248	1.07336	94.6988	192	16.2	1.28	206	3.29819
117	13.3224	2.98	52.6	157.45	9.281	13.89	0.32	0.567618	8.1	2.17572	1.6899	0.776709	73.1466	141	11.4	2.62305	2.64223	1.00731	88.1858	185	13.2	1.09	200	2.97446
118	12.512	1.68	37.7	151.25	11.878	13.37	0.31	0.858022	8.4	1.67005	1.32452	0.793103	71.2507	171	11.9	2.11905	1.97022	0.92977	90.4068	194	13.8	1	198	2.3439
119	14.3409	3.51	61.3	179	14.4995	14.76	0.31	0.419138	9.8	2.65163	2.27704	0.858733	74.4615	151	13.05	3.30679	3.20185	0.968265	92.8593	175	16.2	1.15	196	3.56108
120	15.2882	3.68	61.5	167.8	11.927	15.69	0.29	0.401841	12.6	2.59903	2.35781	0.90719	76.1885	164	14.1	3.1749	3.23266	1.01819	93.0696	188	16.2	1.27	201	3.41132
121	13.7112	3.23	59.5	164.1	14.671	13.71	0.3	-0.00115674	10.35	2.58	2.10534	0.815773	73.0794	164	12.6	3.23954	2.81287	0.868294	91.7611	182	15.3	1.04	201	3.53041
122	13.3361	1.5	56.7	168	15.0385	15.97	0.27	2.63393	8.7	2.6486	2.01899	0.762287	80.2751	164	11.25	2.81185	2.64707	0.941399	85.2228	193	14.4	1.07	212	3.29941
123	15.0664	4	55.7	164.1	13.3823	15.38	0.28	0.313607	9.3	2.0978	1.79728	0.856748	58.3974	131	14.4	3.10077	3.06102	0.987183	86.3176	178	17.4	1.13	205	3.59228
124	13.5797	2	51.5	161.95	11.8535	15.42	0.27	1.84026	10.35	2.45544	2.22761	0.907215	82.012	186	13.8	2.86538	2.79512	0.97548	95.7041	213	15.6	1.28	222	2.994
125	14.3272	3.64	61.6	161	18.9095	15.93	0.27	1.60283	10.8	2.76785	2.55552	0.923287	78.0916	157	14.2	3.19234	3.38489	1.06032	90.0682	182	15.6	1.17	193	3.54436
126	13.3881	3	44.7	160.4	12.417	13.56	0.33	0.17191	10.05	2.03275	1.74332	0.857619	82.9744	157	12.9	2.27659	2.24003	0.983944	92.9275	179	15.6	1.16	197	2.44985
127	14.987	4	65.5	182	14.8425	14.95	0.31	-0.0369952	11.4	2.77422	2.40623	0.867354	74.3076	156	14.1	3.28507	3.28372	0.99959	87.9905	176	16.8	1.13	202	3.73343
128	13.5168	1.51	45.5	157.95	11.878	14.76	0.32	1.24323	11.8	2.66902	2.24465	0.841002	84.257	174	13.8	3.00849	2.88863	0.96016	94.9737	188	16.2	1.12	207	3.16771
129	14.3463	1.85	59.6	181.2	11.2655	15.65	0.28	1.30366	10.5	2.6146	2.44137	0.933748	76.5501	163	14.7	3.16249	3.26246	1.03161	92.5912	190	16.8	1.23	207	3.41553
130	13.4921	1.64	62.9	164.15	19.081	15.26	0.28	1.76787	9.15	2.70343	2.27424	0.841241	72.7782	150	12.45	3.40453	3.29243	0.967075	91.6521	191	15	1.11	209	3.71462
131	13.2512	2.4	42	155.15	8.7175	14.61	0.3	1.3588	9.9	2.02754	1.82818	0.901673	70.7115	175	13.35	2.47552	2.49848	1.00927	86.335	191	15.6	1.1	203	2.86734
132	13.6372	2.66	42.9	152.6	13.3725	14.17	0.35	0.532765	10.35	2.3113	1.99038	0.861153	85.6177	162	12.45	2.48518	2.3675	0.952649	92.0588	185	14.4	1.11	198	2.69955
133	13.3361	1.5	55.2	167.3	13.103	15.86	0.28	2.52393	9.45	2.55562	2.25605	0.882782	73.9298	168	12.75	3.12631	3.13922	1.00413	90.4389	192	15	1.26	208	3.45682
134	13.5524	2.74	38.1	152.2	8.301	13.7	0.33	0.147639	7.8	1.5241	1.26865	0.832393	72.3358	157	12.6	1.9419	2.14926	1.10678	92.1651	194	15	1.26	206	2.10698
135	14.4914	6.7	62.5	177.5	11.3635	17.09	0.36	2.59856	9	2.8714	2.26506	0.788834	71.2607	168	13.65	3.47848	3.24698	0.933448	86.3268	170	17	1.11	203	4.02943
136	14.3518	3.46	52.7	166.1	10.1385	15.11	0.28	0.758186	10.65	2.30575	2.12941	0.923524	61.2174	153	15.3	3.17059	3.17072	1.00004	84.1789	189	18.4	1.18	212	3.76649
137	13.974	3	67.7	186.6	10.8245	16.02	0.29	2.04601	9.3	2.7702	2.50451	0.904091	75.7713	148	12.75	3.46714	3.65623	1.05454	94.8344	179	15.7	1.21	194	3.656
138	15.3046	4.4	60.2	171.5	14.8915	17.06	0.37	1.75541	10.05	2.65113	2.33804	0.881905	75.9627	160	14.7	3.2307	3.2334	1.00083	92.5692	185	17.4	1.17	200	3.49004
139	13.5934	2	73.1	174.75	15.0875	16.74	0.34	3.14657	10.8	3.40872	2.91662	0.855635	73.4169	160	13.8	4.26969	4.1532	0.972718	91.9604	185	16.2	1.12	197	4.64296
140	13.8097	3	72.6	181.5	15.3815	16.08	0.28	2.27028	10.35	3.04833	2.88125	0.945192	73.6421	184	12.6	3.52811	3.61583	1.02486	85.2329	204	15.6	1.21	223	4.13938
141	13.9849	3.7	55.2	160.6	17.8805	14.14	0.34	0.155058	8.4	2.19754	1.93955	0.882602	75.3716	153	12.9	2.73959	2.84313	1.03779	93.963	181	15.8	1.25	196	2.9156
142	14.3956	2.39	61.8	173.1	15.6755	16.92	0.37	2.52438	10.5	2.81938	2.64356	0.937639	72.1254	158	15.1	3.76747	4.05476	1.07626	96.3793	181	17.4	1.33	193	3.909
143	13.681	2	53.7	169.35	13.691	14.71	0.32	1.02896	9.15	2.53037	2.19044	0.865657	74.8505	167	12.9	2.98883	3.1342	1.04864	88.4121	193	16.2	1.23	210	3.38057
144	12.5695	1.57	48.8	164.45	11.2165	15.17	0.28	2.60053	10.5	2.01298	1.87976	0.93382	77.1365	182	12.9	2.20669	2.19185	0.993274	84.5595	204	15.6	1.12	222	2.60964
145	12.4846	1.65	39.4	148.65	11.29	11.92	0.31	-0.5646	10.5	1.90406	1.83786	0.965234	74.164	155	13.5	2.39337	2.2979	0.960112	93.2229	185	15.8	1.13	207	2.56736
146	13.1581	3.46	35.7	147.9	17.2435	13.03	0.33	-0.128111	9.6	1.79885	1.51879	0.844313	84.6693	157	12.4	2.01901	1.96024	0.97089	95.0321	178	14.5	1.1	187	2.12456
147	14.3682	5.87	61	178.5	10.506	15.93	0.29	1.56176	11.4	3.34978	2.94081	0.877914	77.486	162	15.3	3.95821	4.04167	1.02108	91.5602	182	18.2	1.17	195	4.32307
